# Supplementary material for: Characterization of FBA genes in potato (Solanum tuberosum L.) and expression patterns in response to light spectrum and abiotic stress
Source: Front Genet. 2024 Apr 12;15:1364944. doi: 10.3389/fgene.2024.1364944 (PMC11057440; doi:10.3389/fgene.2024.1364944)
Supplement: Supplementary file 1 [file DataSheet1.ZIP]

Archive with 10 entries (10 files):
- Figure S1.tif
- Figure S2.tif
- Figure S3.tif
- Figure S4.tif
- Figures and Tables Captions.docx
- Supplementary Figures and Tables Captions.docx
- Table S1.docx
- Table S2.docx
- Table S3.docx
- Table S4.docx
